# Supplementary material for: Activation of an Effective Immune Response after Yellow Fever Vaccination Is Associated with the Genetic Background and Early Response of IFN-γ and CLEC5A
Source: Viruses. 2021 Jan 12;13(1):96. doi: 10.3390/v13010096 (PMC7828179; doi:10.3390/v13010096)
Supplement: Supplementary file 1 [file viruses-13-00096-s001.zip]

Archive with 4 entries (4 files):
- Supplementary Figure 1.docx
- Supplementary Figure 2.docx
- Supplementary Table 1_revised.docx
- Supplementary Table 2.docx
